# Supplementary material for: Polymorphisms in VDR, CYP27B1, CYP2R1, GC and CYP24A1 Genes as Biomarkers of Survival in Non-Small Cell Lung Cancer: A Systematic Review
Source: Nutrients. 2023 Mar 21;15(6):1525. doi: 10.3390/nu15061525 (PMC10057500; doi:10.3390/nu15061525)
Supplement: Supplementary file 1 [file nutrients-15-01525-s001.zip]

Archive with 2 entries (2 files):
- Table S1. PRISMA 2020 checklist.pdf
- Table S2.pdf
